# Supplementary material for: Extracellular Small RNAs in Human Milk: Molecular Profiles, Stability and Fragment-Specific Responses in Cell-Based Assays
Source: Noncoding RNA. 2026 Feb 9;12(1):5. doi: 10.3390/ncrna12010005 (PMC12921927; doi:10.3390/ncrna12010005)
Supplement: Supplementary file 1 [file ncrna-12-00005-s001.zip]

Archive with 2 entries (2 files):
- Suppl Figures_Claus2025-REVISED.pdf
- Suppl Tables Claus 2025-REVISED.xlsx
