# Supplementary material for: Extracellular Small RNAs in Human Milk: Molecular Profiles, Stability and Fragment-Specific Responses in Cell-Based Assays
Source: Noncoding RNA. 2026 Feb 9;12(1):5. doi: 10.3390/ncrna12010005 (PMC12921927; doi:10.3390/ncrna12010005)
Supplement: Supplementary file 1 [file ncrna-12-00005-s001.zip › Suppl Tables Claus 2025-REVISED.xlsx]

## Sheet: Suppl Table 1
Suppl. Table 1:	sRNA biotype distributions in human milk sRNA-seq datasets (HM + HB) based on primary mapping assignments
type	Count	Min	Q1	Median	Q3	Max	Mean	SD
rRNA	5	51.2734	52.6947	64.2533	66.7087	67.5531	60.4966	7.88087
tRNA	5	17.7035	18.1419	18.8391	22.8998	28.4637	21.2096	4.54977
yRNA	5	6.09744	7.09658	7.1936	8.13885	12.3138	8.16805	2.42759
miRNA	5	2.10618	4.35872	5.0414	6.29714	12.5576	6.07221	3.93189
pseudogene	5	1.00479	1.07118	2.1633	2.69818	2.92082	1.97165	0.895984
protein_coding	5	0.934988	1.1384	1.26237	2.02821	2.21857	1.51651	0.570185
lncRNA	5	0.110397	0.132522	0.243488	0.422679	0.823425	0.346502	0.293855
snoRNA	5	0.0160581	0.0305287	0.0561775	0.103788	0.429172	0.127145	0.172103
scRNA	5	0.00100473	0.0010223	0.00178725	0.0654167	0.0727926	0.0284047	0.0372465
RNase_MRP_RNA	5	0.00266871	0.00777788	0.017615	0.0340816	0.0602756	0.0244838	0.0233203
vault_RNA	5	0.00464044	0.00688331	0.0137195	0.0137595	0.0158662	0.0109738	0.00490098
snRNA	5	0.0010146	0.00201813	0.00381623	0.00943122	0.0370233	0.0106607	0.0150921
transcribed_pseudogene	5	0.00057754	0.00193896	0.00543222	0.0068523	0.0133568	0.00563157	0.0050097
ncRNA	5	0.000308471	0.00264576	0.00355828	0.00827862	0.0130328	0.00556479	0.00508212
Y_RNA	4	0.0018241	0.00191025	0.00259671	0.00478095	0.00936041	0.00409449	0.00357009
RNase_P_RNA	5	0.00152473	0.00181897	0.00195115	0.00367247	0.00447006	0.00268748	0.00130348

## Sheet: Suppl Table 2
Suppl. Table 2:	Relative abundance of tRNA-derived fragments based on primary mapping assignments
primary_assignment	sample	Sum_Percent
Gly	HM2	64.057
Gly	HM3	59.1177
Gly	HM1	49.4504
Val	HB2	40.0427
Val	HB1	35.9391
Lys	HM1	25.5536
Gly	HB1	24.497
Gly	HB2	20.647
Lys	HM3	18.7083
Lys	HB1	17.2152
Lys	HB2	13.2003
Glu	HB1	12.5392
Lys	HM2	12.2396
Glu	HB2	12.0161
Glu	HM1	8.92232
Glu	HM3	7.42475
Glu	HM2	7.29457
His	HB2	7.00885
His	HM2	5.77778
Val	HM2	5.74645
Val	HM1	5.0316
His	HB1	4.81447
Val	HM3	4.37415
iMet	HM1	3.22284
His	HM3	3.16286
His	HM1	2.16484
iMet	HM3	1.75755
Unk	HM1	1.7008
Asn	HB2	1.20506
Arg	HB2	1.15775
Arg	HM3	1.10148
iMet	HB2	1.02929
Leu	HB2	1.00283
Asn	HB1	0.970423
iMet	HB1	0.90162
Unk	HM3	0.87245
Arg	HM1	0.76611
Arg	HM2	0.680371
Pro	HB2	0.6494
iMet	HM2	0.600747
Gln	HM3	0.557897
Pro	HM2	0.537155
Leu	HM3	0.532644
Thr	HM2	0.521755
Pro	HM1	0.519939
Leu	HB1	0.497899
Unk	HB2	0.497728
Thr	HM1	0.494458
Asp	HB2	0.491943
Asn	HM3	0.491678
Asp	HB1	0.474156
Thr	HM3	0.447386
Unk	HB1	0.4367
Gln	HM1	0.433268
Asn	HM1	0.429697
Asn	HM2	0.428383
Pro	HB1	0.424245
Arg	HB1	0.400782
Gln	HM2	0.398604
Pro	HM3	0.367073
Cys	HM2	0.313345
Leu	HM2	0.307272
Unk	HM2	0.305183
Ala	HM2	0.300228
Gln	HB2	0.286544
Ala	HM1	0.267199
Gln	HB1	0.244565
Asp	HM3	0.237654
Leu	HM1	0.231138
Ala	HM3	0.217259
Cys	HM3	0.214546
Asp	HM1	0.201865
Ser	HB1	0.191855
Asp	HM2	0.162551
Thr	HB1	0.160695
Trp	HM1	0.150065
Met	HM1	0.145833
Ser	HB2	0.139231
Cys	HM1	0.1308
Phe	HM3	0.125655
Thr	HB2	0.122827
Trp	HM3	0.111343
Ala	HB2	0.110545
Trp	HM2	0.100416
Trp	HB2	0.0987373
Phe	HM2	0.0944892
Tyr	HB2	0.0817
Phe	HM1	0.079353
Met	HM2	0.0754942
SeC	HB2	0.072587
SeC	HB1	0.0634852
Met	HB2	0.0627608
Tyr	HB1	0.0596135
Sec	HB2	0.0583232
Ser	HM3	0.0543148
Ala	HB1	0.0527099
Sec	HM1	0.0503892
Met	HM3	0.0474871
Trp	HB1	0.0404887
Ser	HM1	0.0318735
Sec	HB1	0.028594
Tyr	HM3	0.0260851
SeC	HM3	0.0218397
Sec	HM3	0.0208331
Met	HB1	0.0189383
Ile	HB1	0.0177721
Ser	HM2	0.0165174
Tyr	HM2	0.0150114
SeC	HM2	0.0146228
SeC	HM1	0.0131373
Sec	HM2	0.0124852
Ile	HB2	0.0110148
Cys	HB1	0.00881609
Ile	HM3	0.00709024
Tyr	HM1	0.00687726
Cys	HB2	0.00412066
Phe	HB2	0.00269428
Phe	HB1	0.00167925
Ile	HM1	0.00158706

## Sheet: Suppl Table 3
Suppl. Table 3:	Relative abundance of yRNA-derived fragments based on primary mapping assignments
primary_assignment	sample	Sum_Percent
RNY4	HB2	96.604
RNY4	HB1	96.0353
RNY4	HM2	94.2898
RNY4	HM1	93.9805
RNY4	HM3	92.3415
RNY1	HM3	6.25863
RNY1	HM2	4.6275
RNY1	HM1	3.72307
RNY1	HB1	1.98827
RNY5	HM1	1.78365
RNY1	HB2	1.72456
RNY5	HB1	1.52786
RNY5	HB2	1.3122
RNY5	HM3	0.867156
RNY5	HM2	0.578912
RNY3	HM3	0.532722
RNY3	HM1	0.512759
RNY3	HM2	0.503759
RNY3	HB1	0.448548
RNY3	HB2	0.359231

## Sheet: Suppl Table 4
Suppl. Table 4:	Relative abundance of miRNA based on primary mapping assignments
primary_assignment	sample	Sum_Percent
hsa-mir-22	HM2	21.3459
hsa-mir-22	HM1	18.586
hsa-mir-22	HB1	17.8347
hsa-mir-141	HM1	17.3691
hsa-mir-22	HB2	15.9094
hsa-mir-22	HM3	14.3484
hsa-mir-148a	HB2	12.929
hsa-mir-148a	HM3	12.6591
hsa-mir-148a	HM2	11.9704
hsa-mir-181a-2	HB1	11.9551
hsa-mir-141	HM3	11.2448
hsa-mir-148a	HM1	10.9873
hsa-mir-181a-2	HB2	10.5604
hsa-mir-148a	HB1	10.2282
hsa-mir-30d	HB2	9.08412
hsa-mir-30d	HM3	8.77794
hsa-mir-30d	HB1	8.63488
hsa-mir-141	HM2	8.35199
hsa-mir-30d	HM2	8.12644
hsa-mir-146b	HM3	7.56159
hsa-mir-26a-1	HB2	7.34425
hsa-mir-182	HB1	7.16558
hsa-mir-30d	HM1	6.77301
hsa-mir-30a	HM1	5.62042
hsa-mir-182	HM3	5.58671
hsa-mir-182	HB2	5.52069
hsa-mir-30a	HM2	4.58922
hsa-mir-26a-1	HB1	4.55091
hsa-mir-181a-2	HM2	4.28124
hsa-mir-191	HM2	4.28082
hsa-mir-191	HM3	4.17044
hsa-mir-30a	HB1	3.94149
hsa-mir-30a	HM3	3.60082
hsa-mir-30a	HB2	3.59354
hsa-mir-182	HM1	3.5088
hsa-mir-141	HB2	3.43185
hsa-mir-375	HB1	3.33734
hsa-mir-146b	HM1	3.32688
hsa-let-7a-1	HB1	3.21961
hsa-mir-146b	HB2	3.00607
hsa-mir-182	HM2	3.00118
hsa-mir-146b	HB1	3.00023
hsa-mir-146b	HM2	2.99239
hsa-let-7f-1	HB2	2.9717
hsa-let-7f-1	HB1	2.93597
hsa-let-7a-1	HM3	2.88347
hsa-let-7a-1	HB2	2.84463
hsa-mir-26a-1	HM3	2.61362
hsa-mir-30b	HM3	2.55783
hsa-mir-191	HB1	2.53829
hsa-mir-375	HB2	2.50135
hsa-mir-26a-1	HM2	2.48689
hsa-mir-191	HM1	2.38773
hsa-mir-141	HB1	2.27677
hsa-mir-181a-2	HM1	2.22156
hsa-mir-191	HB2	2.18201
hsa-mir-375	HM2	2.07053
hsa-mir-30b	HB2	2.01535
hsa-mir-181a-2	HM3	2.01503
hsa-let-7a-1	HM1	1.93507
hsa-mir-200a	HM1	1.90982
hsa-mir-30b	HM2	1.8182
hsa-mir-26a-1	HM1	1.73829
hsa-mir-30b	HM1	1.72862
hsa-let-7a-1	HM2	1.72404
hsa-let-7f-1	HM3	1.6866
hsa-mir-21	HB2	1.40773
hsa-mir-10a	HB2	1.34491
hsa-mir-99b	HM1	1.27865
hsa-let-7f-1	HM2	1.25077
hsa-mir-200a	HM2	1.24868
hsa-mir-429	HM1	1.23621
hsa-let-7f-1	HM1	1.22941
hsa-mir-10a	HM1	1.21884
hsa-mir-99b	HM2	1.21855
hsa-mir-200a	HM3	1.20525
hsa-mir-30b	HB1	1.20199
hsa-mir-21	HM2	1.1993
hsa-mir-375	HM3	1.16861
hsa-mir-21	HM1	1.15098
hsa-mir-10a	HM2	1.13151
hsa-mir-21	HM3	1.11546
hsa-mir-375	HM1	1.07184
hsa-mir-10a	HB1	0.998409
hsa-mir-181b-1	HB1	0.964172
hsa-mir-429	HM3	0.918801
hsa-mir-25	HM2	0.902194
hsa-mir-10a	HM3	0.884322
hsa-mir-30c-2	HB1	0.840918
hsa-mir-423	HB1	0.825643
hsa-mir-21	HB1	0.806944
hsa-mir-429	HM2	0.780841
hsa-mir-25	HM1	0.758486
hsa-mir-320a	HM2	0.757408
hsa-mir-335	HM3	0.733955
hsa-mir-151a	HB1	0.724775
hsa-mir-30e	HM3	0.72374
hsa-mir-99b	HM3	0.710331
hsa-mir-423	HM2	0.709285
hsa-let-7g	HM3	0.707139
hsa-mir-27b	HB1	0.697385
hsa-mir-16-1	HB1	0.695278
hsa-mir-30e	HM1	0.694384
hsa-mir-151a	HB2	0.687034
hsa-let-7b	HM3	0.68535
hsa-mir-25	HM3	0.677528
hsa-mir-30c-2	HB2	0.673521
hsa-let-7b	HM1	0.658751
hsa-mir-27b	HB2	0.639383
hsa-let-7b	HB1	0.637602
hsa-mir-186	HB1	0.62022
hsa-mir-186	HB2	0.608326
hsa-mir-16-1	HM3	0.607932
hsa-mir-200b	HB1	0.601258
hsa-mir-16-1	HB2	0.600977
hsa-mir-320a	HM1	0.592679
hsa-mir-125a	HB1	0.59046
hsa-mir-378a	HM2	0.586677
hsa-mir-16-1	HM2	0.586677
hsa-mir-30e	HB1	0.581769
hsa-mir-103a-2	HM2	0.578308
hsa-mir-125a	HB2	0.568973
hsa-mir-125a	HM2	0.551527
hsa-mir-183	HM3	0.548391
hsa-let-7g	HB2	0.545977
hsa-mir-335	HM1	0.544334
hsa-mir-151a	HM2	0.535207
hsa-let-7i	HB2	0.530093
hsa-mir-103a-2	HM1	0.520698
hsa-let-7i	HB1	0.515928
hsa-mir-30e	HB2	0.513735
hsa-mir-378a	HM1	0.513357
hsa-mir-423	HB2	0.504726
hsa-mir-29a	HM2	0.502986
hsa-mir-29a	HM1	0.500465
hsa-mir-92a-1	HM2	0.49629
hsa-let-7g	HB1	0.495123
hsa-mir-181b-1	HM2	0.486666
hsa-mir-151a	HM3	0.482067
hsa-mir-181b-1	HB2	0.480545
hsa-let-7g	HM1	0.476471
hsa-mir-30e	HM2	0.47202
hsa-mir-151a	HM1	0.468592
hsa-let-7g	HM2	0.456118
hsa-mir-27b	HM2	0.451097
hsa-mir-335	HM2	0.446912
hsa-mir-378a	HM3	0.446631
hsa-let-7c	HB1	0.444557
hsa-let-7b	HM2	0.442728
hsa-mir-148b	HM1	0.441734
hsa-mir-103a-2	HB1	0.431915
hsa-mir-28	HB1	0.431389
hsa-let-7b	HB2	0.431234
hsa-mir-186	HM2	0.427663
hsa-mir-30c-2	HM1	0.425619
hsa-mir-125a	HM3	0.424523
hsa-mir-30c-2	HM2	0.42306
hsa-mir-186	HM1	0.410399
hsa-mir-423	HM1	0.402879
hsa-mir-200c	HM3	0.398583
hsa-mir-186	HM3	0.397865
hsa-mir-200a	HB1	0.391884
hsa-mir-16-1	HM1	0.391419
hsa-mir-429	HB2	0.391169
hsa-mir-99a	HM2	0.384144
hsa-mir-26b	HM3	0.382142
hsa-mir-193b	HM1	0.368858
hsa-mir-92a-1	HM3	0.366579
hsa-mir-28	HB2	0.364854
hsa-mir-28	HM2	0.364058
hsa-mir-429	HB1	0.358174
hsa-mir-148b	HM3	0.351255
hsa-mir-183	HM1	0.344864
hsa-mir-25	HB2	0.342095
hsa-mir-181b-1	HM3	0.337048
hsa-mir-103a-2	HB2	0.330004
hsa-mir-92a-1	HM1	0.32284
hsa-mir-103a-2	HM3	0.313583
hsa-let-7i	HM1	0.313171
hsa-mir-25	HB1	0.311558
hsa-mir-26b	HM1	0.309948
hsa-mir-30c-2	HM3	0.309273
hsa-mir-29c	HM1	0.30583
hsa-mir-27b	HM1	0.304039
hsa-mir-320a	HM3	0.300494
hsa-mir-200b	HM3	0.290118
hsa-mir-320a	HB1	0.280482
hsa-let-7i	HM3	0.278067
hsa-mir-193b	HM2	0.276182
hsa-mir-200a	HB2	0.270025
hsa-let-7c	HB2	0.26315
hsa-mir-378a	HB2	0.262913
hsa-mir-200c	HM1	0.261065
hsa-mir-345	HM2	0.256933
hsa-mir-378a	HB1	0.256252
hsa-mir-200b	HM2	0.251074
hsa-mir-181b-1	HM1	0.247457
hsa-mir-28	HM3	0.24686
hsa-mir-98	HM3	0.245822
hsa-mir-99a	HM1	0.243876
hsa-mir-99b	HB2	0.239917
hsa-mir-200c	HM2	0.233081
hsa-mir-193b	HB2	0.230671
hsa-mir-423	HM3	0.229461
hsa-mir-200b	HM1	0.228477
hsa-mir-27b	HM3	0.227625
hsa-mir-183	HM2	0.227222
hsa-mir-99b	HB1	0.227019
hsa-mir-125a	HM1	0.224538
hsa-mir-193b	HM3	0.222278
hsa-let-7f-2	HB2	0.220951
hsa-mir-200b	HB2	0.219054
hsa-mir-29a	HM3	0.217808
hsa-mir-197	HM2	0.216761
hsa-mir-200c	HB1	0.20674
hsa-mir-26b	HB1	0.203843
MIR378-2	HM2	0.201696
hsa-mir-320a	HB2	0.200326
hsa-mir-205	HM2	0.199604
hsa-mir-29c	HM2	0.199604
hsa-let-7f-2	HB1	0.199102
hsa-let-7i	HM2	0.198767
hsa-mir-200c	HB2	0.197007
hsa-mir-26b	HM2	0.192909
hsa-mir-335	HB1	0.192518
hsa-mir-130b	HM2	0.18705
hsa-mir-26b	HB2	0.184679
hsa-mir-101-1	HM1	0.177625
hsa-let-7d	HB1	0.168289
hsa-mir-143	HM2	0.16822
hsa-mir-101-1	HB2	0.166662
hsa-mir-335	HB2	0.162631
hsa-mir-148b	HM2	0.161943
hsa-mir-98	HM1	0.155063
hsa-mir-92a-1	HB1	0.153277
hsa-mir-142	HB2	0.149592
hsa-mir-192	HM1	0.149155
hsa-mir-92b	HM2	0.148134
hsa-mir-98	HB2	0.147933
hsa-mir-130b	HM1	0.146827
hsa-mir-193b	HB1	0.146693
hsa-mir-885	HM2	0.145623
hsa-mir-98	HB1	0.145113
hsa-mir-192	HM2	0.139346
hsa-mir-100	HM2	0.138509
hsa-mir-15a	HM2	0.137254
hsa-mir-19b-1	HB2	0.136079
hsa-mir-101-1	HM3	0.134644
hsa-mir-93	HM3	0.132648
hsa-let-7d	HB2	0.128967
MIR378-2	HB1	0.126678
hsa-mir-29c	HM3	0.126583
hsa-let-7d	HM3	0.125066
hsa-mir-92a-1	HB2	0.124463
MIR378-2	HB2	0.119958
MIR378-2	HM3	0.119958
hsa-let-7d	HM1	0.119431
hsa-mir-19b-1	HM1	0.119073
MIR378-2	HM1	0.11782
hsa-mir-197	HM3	0.114371
hsa-mir-221	HM2	0.113402
hsa-mir-192	HM3	0.113254
hsa-let-7d	HM2	0.112983
hsa-mir-143	HB2	0.112609
hsa-mir-143	HM1	0.109583
hsa-mir-345	HM1	0.109404
hsa-mir-28	HM1	0.109046
hsa-let-7c	HM2	0.107962
hsa-mir-99a	HB1	0.104292
hsa-let-7c	HM3	0.10208
hsa-mir-27a	HM2	0.101267
hsa-mir-574	HM1	0.100093
hsa-let-7e	HB1	0.0998146
hsa-mir-99a	HM3	0.0960942
hsa-mir-574	HM2	0.093316
hsa-mir-93	HM2	0.0920606
hsa-mir-93	HM1	0.0918563
hsa-mir-511	HB1	0.091387
hsa-mir-19b-1	HM3	0.090667
hsa-mir-205	HM1	0.0897076
hsa-mir-19b-1	HB1	0.0895434
hsa-let-7c	HM1	0.087738
hsa-mir-101-1	HB1	0.0866464
hsa-mir-15a	HM1	0.0857684
hsa-mir-192	HB2	0.0834493
hsa-mir-365a	HM1	0.0825453
hsa-mir-197	HM1	0.0823663
hsa-mir-192	HB1	0.0819059
hsa-mir-98	HM2	0.0815992
hsa-mir-365a	HM3	0.080451
hsa-mir-125b-1	HB1	0.0803257
hsa-mir-125b-1	HB2	0.0796562
hsa-mir-101-1	HM2	0.0795069
hsa-let-7e	HB2	0.0784708
hsa-mir-29a	HB2	0.0775225
hsa-mir-12136	HB1	0.0774287
hsa-mir-27a	HM1	0.0771736
hsa-mir-146a	HM2	0.0769961
hsa-mir-143	HB1	0.0766386
hsa-mir-15a	HM3	0.0756622
hsa-mir-1307	HM2	0.0749039
hsa-mir-652	HM1	0.0744878
hsa-mir-484	HM2	0.0740669
hsa-mir-99a	HB2	0.0720699
hsa-mir-148b	HB2	0.0713586
hsa-mir-205	HB1	0.0705813
hsa-mir-130b	HM3	0.0695167
hsa-let-7e	HM1	0.0692951
hsa-mir-146a	HM3	0.0683993
hsa-mir-421	HM3	0.0679204
hsa-mir-93	HB1	0.0676843
hsa-mir-143	HM3	0.0662444
hsa-mir-205	HB2	0.0654318
hsa-mir-92b	HM1	0.0651768
hsa-mir-100	HM3	0.0645683
hsa-mir-142	HM2	0.0644424
hsa-mir-100	HM1	0.0642815
hsa-mir-193a	HM1	0.0621328
hsa-mir-93	HB2	0.0614016
hsa-mir-340	HM3	0.0603382
hsa-mir-574	HM3	0.0602584
hsa-mir-885	HM1	0.059626
bta-miR-1839	HM1	0.059447
hsa-mir-340	HM1	0.0581936
hsa-mir-12136	HB2	0.0580826
hsa-mir-27a	HM3	0.0573054
hsa-mir-345	HM3	0.0561082
hsa-mir-342	HM2	0.0560733
hsa-mir-125b-1	HM2	0.0556548
hsa-mir-19b-1	HM2	0.0556548
hsa-mir-484	HM3	0.0554697
hsa-mir-125b-2	HB1	0.0545161
hsa-mir-652	HM2	0.0535625
hsa-mir-146a	HM1	0.0530009
hsa-mir-421	HM1	0.0528219
hsa-mir-345	HB1	0.0526726
hsa-mir-183	HB2	0.05263
hsa-mir-484	HM1	0.0522847
hsa-mir-23a	HM2	0.0518887
hsa-mir-24-1	HM1	0.0515685
hsa-mir-340	HB2	0.0512075
hsa-let-7e	HM3	0.0491645
hsa-mir-205	HM3	0.047249
hsa-let-7f-2	HM3	0.0469297
hsa-mir-342	HB1	0.0460885
hsa-mir-15a	HB2	0.0459919
hsa-mir-374b	HM1	0.0451224
hsa-mir-196a-2	HB1	0.0434549
hsa-mir-374b	HM3	0.0422208
hsa-mir-342	HM3	0.0416621
hsa-let-7f-2	HM2	0.0414273
hsa-mir-125b-2	HB2	0.0412505
hsa-mir-885	HM3	0.0411832
hsa-mir-1307	HM1	0.0411831
hsa-mir-365a	HM2	0.0410088
hsa-mir-511	HB2	0.0407764
hsa-mir-345	HB2	0.0405393
hsa-mir-223	HB2	0.0400651
hsa-mir-27a	HB2	0.0398281
hsa-mir-15a	HB1	0.0397678
hsa-mir-29a	HB1	0.0389777
hsa-mir-660	HM1	0.0377811
hsa-mir-196a-1	HM3	0.0375119
hsa-mir-23a	HM1	0.0374229
hsa-mir-183	HB1	0.0373976
hsa-mir-130a	HM2	0.0372427
hsa-mir-1307	HB1	0.0371342
hsa-mir-196a-2	HM3	0.037033
hsa-mir-224	HB1	0.0360807
bta-miR-1839	HM2	0.0359873
hsa-mir-361	HM3	0.035756
hsa-mir-885	HB1	0.0347639
hsa-mir-152	HM3	0.0346386
hsa-mir-425	HM2	0.0343135
hsa-mir-152	HM1	0.0341999
hsa-mir-92b	HM3	0.0336809
hsa-mir-24-1	HM2	0.0330581
hsa-mir-342	HM1	0.0320512
hsa-mir-421	HM2	0.0318028
hsa-mir-425	HM3	0.0316057
hsa-mir-32	HM1	0.0315141
hsa-mir-660	HM2	0.0309658
bta-miR-1839	HM3	0.0303287
hsa-mir-125b-1	HM3	0.0301691
hsa-mir-224	HM2	0.0301289
hsa-mir-574	HB1	0.0300234
hsa-mir-660	HM3	0.0295306
hsa-mir-1307	HM3	0.0292114
hsa-mir-23a	HB2	0.0291598
hsa-mir-181b-2	HB1	0.0289699
hsa-mir-340	HB1	0.0289699
hsa-mir-425	HB1	0.0289699
hsa-mir-342	HB2	0.0286857
hsa-mir-340	HM2	0.0276182
hsa-let-7f-2	HM1	0.0273957
hsa-mir-769	HB1	0.0271264
hsa-mir-155	HB2	0.0270262
hsa-mir-769	HB2	0.0270262
hsa-mir-224	HM1	0.0268586
hsa-mir-574	HB2	0.0267891
hsa-mir-374a	HM1	0.0263214
hsa-mir-23a	HM3	0.0260189
hsa-mir-374a	HM3	0.0259391
hsa-mir-33b	HM2	0.0255259
hsa-mir-941-1	HB2	0.0251296
hsa-mir-33b	HM1	0.0247099
hsa-mir-532	HM1	0.0247099
hsa-mir-196a-2	HM2	0.024689
hsa-mir-221	HM3	0.0245024
hsa-mir-221	HB1	0.0244928
hsa-mir-106b	HB1	0.0242294
hsa-mir-125b-2	HM1	0.0239937
hsa-mir-125b-2	HM2	0.0234336
hsa-mir-532	HM3	0.0232254
hsa-mir-27a	HB1	0.0231759
hsa-mir-516a-1	HM3	0.0230658
hsa-mir-361	HB1	0.0229126
hsa-mir-224	HB2	0.0227589
hsa-mir-421	HB2	0.0227589
hsa-mir-584	HM1	0.021845
hsa-let-7a-3	HB1	0.0213324
hsa-mir-664a	HM3	0.0212301
hsa-mir-181b-2	HB2	0.0210994
hsa-mir-142	HM3	0.0207512
hsa-mir-24-1	HM3	0.0206714
hsa-mir-195	HB2	0.0203882
hsa-mir-361	HB2	0.0203882
hsa-mir-221	HB2	0.0201511
hsa-mir-195	HM3	0.0200329
hsa-mir-32	HM3	0.0196339
hsa-mir-106b	HB2	0.0194399
hsa-mir-181c	HB2	0.0194399
hsa-let-7e	HM2	0.019249
hsa-mir-664a	HM2	0.019249
hsa-mir-652	HM3	0.0190752
hsa-mir-17	HB1	0.0189621
hsa-mir-421	HB1	0.0189621
hsa-mir-197	HB2	0.0187287
hsa-mir-190b	HM3	0.0186761
hsa-mir-19a	HM1	0.0186219
hsa-mir-195	HM1	0.0182638
hsa-mir-224	HM3	0.0171597
hsa-mir-181a-1	HB1	0.0171186
hsa-mir-181c	HB1	0.0171186
hsa-mir-577	HM3	0.0169202
hsa-mir-96	HM3	0.0169202
hsa-mir-532	HM2	0.0167383
hsa-mir-92b	HB2	0.016595
hsa-mir-361	HM1	0.0164733
hsa-mir-941-1	HM1	0.0164733
hsa-mir-221	HM1	0.0162942
hsa-mir-130b	HB1	0.0160651
hsa-mir-941-1	HM3	0.0159625
hsa-mir-511	HM3	0.0158029
hsa-mir-92b	HB1	0.0155384
hsa-mir-10b	HM2	0.0154829
hsa-mir-885	HB2	0.0154097
hsa-mir-664a	HB1	0.0152751
hsa-mir-17	HM3	0.0148451
hsa-mir-19a	HM3	0.0148451
hsa-mir-365a	HB1	0.0147483
hsa-mir-425	HM1	0.0146827
hsa-mir-361	HM2	0.014646
hsa-mir-374b	HM2	0.014646
hsa-mir-497	HM2	0.014646
hsa-mir-1307	HB2	0.0137502
hsa-mir-19a	HB2	0.0137502
hsa-mir-3615	HB1	0.0136949
hsa-mir-10b	HB1	0.0134315
hsa-mir-148b	HB1	0.0134315
hsa-mir-190b	HM1	0.0132502
hsa-mir-577	HB1	0.0131682
hsa-mir-181a-1	HM2	0.0129722
hsa-mir-197	HB1	0.0126414
hsa-mir-181a-1	HB2	0.0125648
hsa-mir-7706	HB1	0.0123781
hsa-mir-664a	HM1	0.0123549
hsa-mir-96	HM1	0.0123549
hsa-mir-484	HB1	0.0121147
hsa-mir-101-2	HB2	0.0118536
hsa-mir-425	HB2	0.0118536
hsa-mir-130b	HB2	0.0116165
hsa-mir-769	HM3	0.0114132
hsa-mir-10b	HM1	0.0111015
hsa-mir-106b	HM3	0.0110939
bta-miR-1839	HB1	0.0110612
hsa-mir-210	HM1	0.0109225
hsa-mir-664a	HB2	0.0109053
hsa-mir-140	HM3	0.0107747
hsa-let-7a-3	HB2	0.0106682
hsa-mir-17	HB2	0.0106682
hsa-mir-584	HM3	0.0106151
hsa-mir-146a	HB2	0.0104312
hsa-mir-497	HM1	0.0103853
hsa-mir-20a	HB1	0.0102712
hsa-mir-142	HM1	0.0102063
MIR3135B_5	HB2	0.0101941
hsa-mir-222	HB2	0.0101941
hsa-mir-374a	HB2	0.0101941
hsa-mir-29c	HB1	0.0100078
hsa-mir-374b	HB2	0.00995702
hsa-mir-101-2	HM3	0.00989675
hsa-mir-140	HM1	0.00984814
hsa-mir-218-1	HM1	0.00966908
hsa-mir-210	HM3	0.00965731
hsa-mir-511	HM1	0.00949003
hsa-mir-15b	HB1	0.00948107
hsa-mir-33b	HM3	0.00933806
hsa-mir-101-2	HB1	0.00895434
hsa-mir-196a-1	HB1	0.00895434
hsa-mir-769	HM1	0.00895286
hsa-mir-17	HM1	0.0087738
hsa-mir-196a-2	HB2	0.00877166
hsa-mir-10b	HM3	0.00869956
hsa-mir-23b	HB1	0.00842762
hsa-mir-374a	HB1	0.00842762
hsa-mir-223	HM3	0.00838031
hsa-mir-500a	HB2	0.00829752
hsa-mir-7706	HB2	0.00829752
hsa-mir-501	HM3	0.00806106
hsa-mir-365a	HB2	0.00806044
hsa-mir-577	HM1	0.00769946
hsa-mir-29c	HB2	0.0075863
hsa-mir-577	HB2	0.0075863
hsa-mir-744	HB2	0.0075863
hsa-mir-140	HB2	0.00734923
bta-miR-2478	HM3	0.00734275
hsa-mir-193a	HM3	0.00710331
hsa-mir-203a	HM3	0.00710331
hsa-mir-501	HM1	0.00680417
hsa-mir-1287	HM1	0.00662511
hsa-mir-7706	HM3	0.00662444
hsa-mir-199a-1	HM1	0.00644606
hsa-mir-20a	HM3	0.00614556
hsa-mir-3615	HM1	0.00608794
hsa-mir-130a	HM3	0.0057465
hsa-mir-339	HM1	0.00572983
hsa-mir-598	HM3	0.00558687
hsa-mir-378c	HM1	0.00555077
hsa-mir-877	HM1	0.00555077
hsa-mir-497	HM3	0.00526762
hsa-mir-516b-2	HM3	0.005108
hsa-mir-218-1	HM3	0.00494837
hsa-mir-1843	HM3	0.00486856
hsa-mir-181a-1	HM3	0.0044695
hsa-mir-3615	HM3	0.0044695
hsa-mir-199a-1	HM3	0.00423006
hsa-mir-125b-2	HM3	0.00415025
hsa-mir-519c	HM3	0.00415025
hsa-mir-378c	HM3	0.00407044
hsa-mir-452	HM3	0.003831
hsa-mir-2115	HM3	0.00367137
hsa-mir-181b-2	HM3	0.00351175
hsa-mir-15b	HM3	0.0031925
hsa-mir-135a-1	HM3	0.00303287
MIRLET7B	HM3	0.00287325
hsa-mir-548k	HM3	0.00279344
hsa-mir-23b	HM3	0.00271362
hsa-mir-378d-2	HM3	0.00271362
hsa-mir-499a	HM3	0.00271362
hsa-mir-1287	HM3	0.002554
hsa-mir-222	HM3	0.002554
hsa-mir-576	HM3	0.002554

## Sheet: Suppl Table 5
Suppl. Table 5ç:	Relative abundance of rRNA-derived fragments based on primary mapping assignments
primary_assignment	sample	Sum_Percent
rRNA_5.8S	HM1	79.6996
rRNA_5.8S	HM2	79.1911
rRNA_5.8S	HM3	69.5762
rRNA_28S	HB1	33.9421
rRNA_28S	HB2	31.0543
rRNA_5S	HB2	30.0886
rRNA_5S	HB1	29.4282
rRNA_18S	HB2	18.6501
rRNA_5.8S	HB1	17.623
rRNA_5.8S	HB2	16.6632
rRNA_18S	HB1	14.9927
rRNA_28S	HM3	9.15605
rRNA_5S	HM3	6.5225
rRNA_18S	HM3	5.4934
rRNA_28S	HM1	4.40004
rRNA_28S	HM2	4.25049
RNA5-8SN5	HM2	3.58866
RNA5-8SN5	HM1	3.53457
rRNA_18S	HM2	3.20451
rRNA_18S	HM1	3.04156
RNA5-8SN1_1	HM2	2.54884
RNA5-8SN5	HM3	2.48059
RNA5-8SN4	HM1	2.06001
rRNA_5S	HM1	1.99115
RNA5-8SN1_1	HM1	1.96123
RNA5-8SN4	HM2	1.94229
RNA5-8SN1_1	HM3	1.77095
RNA18SN3_1	HM2	1.53671
RNA5-8SN4	HM3	1.51224
RNA5-8SN2	HM1	1.28493
RNA5-8SN2	HM2	1.27286
rRNA_5S	HM2	1.20854
RNA5-8SN2	HM3	1.1374
RNA18SN3_1	HM3	0.968785
RNA18SN3_1	HM1	0.670541
RNA5-8SN3_1	HB1	0.592008
RNA45SN3	HB1	0.49744
RNA5-8SN2	HB2	0.497166
RNA45SN3	HB2	0.496609
RNA5-8SN1	HM2	0.454329
RNA5-8SN1	HB1	0.451166
RNA5-8SN1	HM1	0.440735
RNA5-8SN3_1	HB2	0.43067
RNA5-8SN1	HM3	0.411878
RNA5-8SN2	HB1	0.401733
RNA5-8SN4	HB1	0.398341
RNA5-8SN1	HB2	0.38994
RNA5-8SN4	HB2	0.34001
RNA45SN1_1	HB1	0.30095
RNA45SN3	HM2	0.293383
RNA5-8SN3_1	HM1	0.289722
RNA45SN3	HM1	0.279566
RNA5-8SN3_1	HM2	0.27729
RNA45SN3	HM3	0.274193
RNR2	HB1	0.256178
RNA5-8SN3_1	HM3	0.230123
RNA45SN1_1	HB2	0.209364
RNA5-8SN1_1	HB2	0.186432
RNA5-8SN1_1	HB1	0.173159
RNA28SN3_1	HB1	0.149543
RNA5-8SN5	HB1	0.148378
RNA5-8SN5	HB2	0.145446
RNA45SN4	HM1	0.133949
RNA45SN4	HM3	0.123535
RNA5S9	HB2	0.101394
RNA28SN3_1	HB2	0.0909156
Unknown	HB2	0.0838524
RNA45SN4	HB1	0.0796526
RNA18SN4	HM3	0.0738928
RNA18SN4	HM1	0.0717228
Unknown	HB1	0.071677
RNA28SN2	HB1	0.071185
RNR2	HB2	0.0690986
RNA45SN4	HB2	0.0679369
RNA18SN4	HM2	0.0643285
RNA45SN4	HM2	0.0630206
RNA28SN2	HB2	0.0556692
RNA28SN1	HM3	0.0507834
RNA18SN3_1	HB1	0.0477501
RNA18SN5	HM3	0.0475691
RNA18SN2	HB1	0.0453678
RNA28SN1	HB2	0.0447956
RNA18SN5	HB1	0.0425194
RNA28SN1	HB1	0.0392048
RNA18SN5	HB2	0.0372445
RNA18SN2	HM3	0.035168
RNA45SN1_1	HM3	0.0333801
RNA28SN1	HM1	0.0329962
RNA18SN2	HM1	0.0307779
RNA18SN3_1	HB2	0.0293913
RNA18SN2	HB2	0.0270447
RNA28SN1	HM2	0.024257
RNA18SN5	HM1	0.0229795
RNA18SN2	HM2	0.0224998
RNA18SN1_1	HM3	0.0208459
RNA18SN4	HB1	0.0198355
RNA5S9	HB1	0.017971
RNA45SN1_1	HM1	0.0175841
RNA18SN5	HM2	0.0170697
Unknown	HB2	0.0150326
RNA18SN4	HB2	0.0148699
RNA5S9	HM3	0.0139797
Unknown	HB1	0.0137243
RNA28SN2	HM3	0.0127054
Unknown	HB1	0.0120152
Unknown	HM1	0.0110334
RNA28SN3_1	HM3	0.0109555
RNA5S8	HB2	0.010711
RNA5S13	HB1	0.0106687
RNA5S10	HB2	0.010618
RNA18SN1_1	HM1	0.0100167
RNA5S10	HB1	0.00965878
RNA45SN1_1	HM2	0.00955217
RNA5S14_1	HB2	0.00899165
RNA5S4_1	HB1	0.00893372
Unknown	HB1	0.00885604
RNA45SN1	HB2	0.00880578
Unknown	HB2	0.00871284
Unknown	HB2	0.00859667
RNA5S14_1	HB1	0.0085712
RNA5S16_1	HB1	0.00813098
RNA5S8	HB1	0.00807919
RNA5S3_1	HB2	0.00792288
Unknown	HM2	0.00754397
RNA5S1	HB1	0.00750951
Unknown	HB1	0.00725056
RNA5S1	HB2	0.00722585
RNA28SN2	HM2	0.00718725
RNA45SN1	HB1	0.00709519
RNA5S6_1	HB1	0.0070434
RNA5S6_1	HB2	0.00655206
RNA45SN1	HM3	0.00627661
RNA5S13	HB2	0.00620354
RNA5S4_1	HB2	0.00620354
RNA5S16_1	HB2	0.00613384
Unknown	HB2	0.00594797
Unknown	HB1	0.00577455
RNA5S5	HB2	0.00559945
RNA5S3_1	HB1	0.00556739
Unknown	HB2	0.00548328
Unknown	HB1	0.00541202
RNA5S12	HB2	0.00525094
RNA5S8_1	HB2	0.0052277
Unknown	HM3	0.00521148
Unknown	HB1	0.00515308
RNA28SN2	HM1	0.00514121
Unknown	HM3	0.00500226
RNA5S7_1	HB1	0.00499771
RNA5S9_1	HB2	0.00494889
RNA28SN3_1	HM2	0.00476948
RNA5S8_1	HB1	0.00471286
Unknown	HB2	0.00462361
RNA5S3	HB2	0.00460038
Unknown	HB2	0.00450744
Unknown	HB2	0.00443774
RNA5S9_1	HB1	0.00435034
RNA45SN1	HM2	0.00426743
RNA5S11_1	HB2	0.00425187
Unknown	HB2	0.00425187
RNA5S3	HB1	0.00424676
RNA5S12	HB1	0.00419497
RNA18SN1_1	HM2	0.00418816
RNA5S14	HB2	0.00415893
RNA5S7_1	HB2	0.00406599
Unknown	HB2	0.00401952
RNA5S12_1	HB1	0.00375475
Unknown	HB2	0.00367101
Unknown	HB2	0.0035316
RNA5S11_1	HB1	0.00349581
Unknown	HM3	0.0032334
RNA5S11_1	HM3	0.0031383
Unknown	HB1	0.00305559
RNA5S2_1	HB1	0.0030297
RNA5S1_1	HB2	0.00295075
RNA5S2	HB2	0.00283458
RNA18SN1_1	HB1	0.00271896
RNA5S5	HB1	0.00271896
RNA5S15	HB1	0.00269306
RNA45SN2	HB2	0.00267194
Unknown	HB1	0.00258949
RNA5S5	HM3	0.00258672
Unknown	HB1	0.0025377
RN18S1	HM3	0.00251064
Unknown	HB1	0.00248591
RNA45SN1	HM1	0.00246085
RNA5S4	HB2	0.00232342
RN18S1	HM2	0.00229886
RNA5S12_1	HB2	0.00223049
RNA5S15	HB2	0.00223049
RNA5S2_1	HB2	0.00223049
RNA28SN3_1	HM1	0.0021258
RNA5S1_1	HB1	0.0020198
RN18S1	HM1	0.00201027
RNA5S14	HB1	0.0019939
RNA5S5_1	HB2	0.00195168
RNA5S5_1	HB1	0.00194211
Unknown	HB2	0.00185874
RNA5S14	HM3	0.00178788
RNA5S17_1	HB1	0.00176085
RNA5S8_1	HM3	0.00167376
RNA18SN1_1	HB2	0.00167287
Unknown	HB2	0.00164963
RNR1	HB1	0.00163138
RNA5S13_1	HM3	0.00144552
Unknown	HB2	0.00134759
RNA5S7	HM3	0.0013314
RNA5S4	HB1	0.00129474
Unknown	HB1	0.00129474
RNA5S17_1	HB2	0.00127788
RNA5S7_1	HM3	0.00125532
Unknown	HB1	0.00119116
Unknown	HB2	0.00113848
RNA5S11	HB2	0.00109201
RNA5S13	HM3	0.00108414
Unknown	HB1	0.00106169
RNA45SN3_1	HB2	0.00104554
Unknown	HB2	0.00104554
RNA45SN2	HB1	0.0010099
RNA5S2	HB1	0.0010099
Unknown	HB1	0.0010099
Unknown	HB2	0.000999072
RNA5S5_1	HM3	0.000970021
RNA5S10_1	HB1	0.00095811
Unknown	HM1	0.000947369
RNA5S16	HB1	0.00090632
RNA5S10_1	HB2	0.000859667
RNA5S1_1	HM3	0.000855901
Unknown	HB2	0.000836433
Unknown	HM1	0.000831836
RNA5S13_1	HB2	0.000813198
RNA5S4_1	HM3	0.000798841
Unknown	HM3	0.000798841
RNA5S15_1	HM3	0.000779821
RNA5S6_1	HM3	0.000760801
RNR1	HM1	0.00073941
RNR1	HB2	0.000720261
RNA5S15	HM3	0.000703741
RNA5S14_1	HM3	0.000646681
RNA5S9	HM1	0.000577664
RNA5S7	HM1	0.000404365

## Sheet: Suppl. Table 6
Suppl. Table 6:	List of transcripts significantly altered by 5′ tDR-G in epithelial wound healing assays (RNA-seq, 2 h post-scratch)
UPREGULATED GENES
Name	baseMean	log2FoldChange	lfcSE	pvalue	padj	symbol	entrez	description
ENSG00000187951.11	35.6065	8.68204	2.79422	4.71e-08	7.19e-05	LOC100288637	100288637	OTU deubiquitinase 7A pseudogene
ENSG00000289316.1	18.1206	7.28162	2.82162	1.24e-05	0.00868317	NA	NA	NA
ENSG00000235884.4	16.0215	6.99565	2.8456	3.01e-05	0.0187992	NA	NA	NA
ENSG00000151006.8	44.459	2.25412	0.713205	5.21e-05	0.0298388	PRSS53	339105	serine protease 53
ENSG00000130827.6	143.815	1.8624	0.388863	6.46e-08	8.88e-05	PLXNA3	55558	plexin A3
ENSG00000105193.9	278.113	1.81908	0.28849	1.29e-11	5.92e-08	RPS16	6217	ribosomal protein S16
ENSG00000291159.1	89.3887	1.78478	0.482063	7.57e-06	0.00578087	NA	NA	NA
ENSG00000257529.5	219.726	1.60462	0.304419	5.87e-09	1.22e-05	RPL36A-HNRNPH2	100529097	RPL36A-HNRNPH2 readthrough
ENSG00000085999.13	131.495	1.51325	0.385355	3.25e-06	0.00319301	RAD54L	8438	RAD54 like
ENSG00000160199.15	143.684	1.2328	0.383758	4.51e-05	0.0269512	PKNOX1	5316	PBX/knotted 1 homeobox 1
ENSG00000121210.16	140.067	1.21146	0.391449	6.57e-05	0.0317195	TMEM131L	23240	transmembrane 131 like
ENSG00000068650.19	228.051	1.20233	0.303212	2.82e-06	0.00297851	ATP11A	23250	ATPase phospholipid transporting 11A
ENSG00000218336.9	356.327	1.0972	0.246483	3.45e-07	0.000431408	TENM3	55714	teneurin transmembrane protein 3
ENSG00000096746.18	176.773	1.07482	0.345418	6.27e-05	0.0317195	HNRNPH3	3189	heterogeneous nuclear ribonucleoprotein H3
ENSG00000277947.1	502.349	0.96503	0.307212	5.74e-05	0.0303486	NA	NA	NA
ENSG00000067798.16	374.621	0.83186	0.278879	9.26e-05	0.0374313	NAV3	89795	neuron navigator 3
ENSG00000126001.17	523.766	0.826751	0.218927	6.02e-06	0.00486558	CEP250	11190	centrosomal protein 250
ENSG00000100823.12	620.844	0.786619	0.219654	1.26e-05	0.00868317	APEX1	328	apurinic/apyrimidinic endodeoxyribonuclease 1
ENSG00000174306.22	348.656	0.764313	0.25462	9.01e-05	0.0374313	ZHX3	23051	zinc fingers and homeoboxes 3
ENSG00000110063.10	381.375	0.731318	0.245577	9.71e-05	0.0381079	DCPS	28960	decapping enzyme, scavenger
ENSG00000084774.14	1012.04	0.664006	0.191084	1.87e-05	0.0122131	CAD	790	carbamoyl-phosphate synthetase 2, aspartate transcarbamylase, and dihydroorotase
ENSG00000163399.16	2494.62	0.600537	0.156083	4.63e-06	0.00424156	ATP1A1	476	ATPase Na+/K+ transporting subunit alpha 1
ENSG00000137818.12	2115.97	0.579675	0.152398	5.52e-06	0.0047429	RPLP1	6176	ribosomal protein lateral stalk subunit P1
DOWNREGULATED GENES
Name	baseMean	log2FoldChange	lfcSE	pvalue	padj	symbol	entrez	description
ENSG00000078237.7	164.104	-2.43243	0.449058	2.0853e-09	5.73e-06	TIGAR	57103	TP53 induced glycolysis regulatory phosphatase
ENSG00000172339.10	188.866	-1.22048	0.397198	6.69528e-05	0.0317195	ALG14	199857	ALG14 UDP-N-acetylglucosaminyltransferase subunit
ENSG00000197774.14	195.87	-1.39533	0.324187	6.50681e-07	0.000744975	EME2	197342	essential meiotic structure-specific endonuclease subunit 2
ENSG00000205609.13	89.8942	-10.1855	2.97646	8.64039e-11	2.96776e-07	EIF3CL	728689	eukaryotic translation initiation factor 3 subunit C like
ENSG00000239002.3	1848.1	-0.969021	0.148286	2.81788e-12	1.93574e-08	SCARNA10	692148	small Cajal body-specific RNA 10
ENSG00000259001.3	12449.2	-1.06951	0.109724	8.89401e-24	1.22195e-19	NA	NA	NA
ENSG00000275496.4	252.08	-1.75345	0.348961	2.00392e-08	3.44148e-05	LOC102723360	102723360	uncharacterized LOC102723360
ENSG00000277209.1	112309	-0.574141	0.109322	6.19658e-09	1.21621e-05	RPPH1	85495	ribonuclease P RNA component H1

## Sheet: Suppl. Table 7
Suppl. Table 7: Donor Demographic, Clinical, and Lactation Characteristics
Screening Cohort (n=8)
Variable		Value
Maternal age, years (median [range])		37 (26–40)
Lactation stage, weeks (median [range])		22 (18–27)
Pre-pregnancy BMI (median [range])		24 (21–35)
Socioeconomic status		Middle class
Race / Ethnicity		Caucasian
Dietary restrictions (Y/N)		0/8
Previous pregnancies (Y/N)		2025-04-04
Gestational weight gain, kg (median [range])		12.9 (8–22)
Delivery mode (Vaginal / C-section)		5 / 3
Infant sex (M/F)		3 / 5
Birth weight, g (median [range])		3470 (3090–4600)
Birth length, cm (median [range])		47 (38–53)
Note
The three sequenced samples correspond to vaginal deliveries from donors with at least one previous pregnancy, and all infants were born at term (1 male, 2 female).
Milk Samples Collected Across Lactation Stages
Code	Classification	Lactation stage (days)	Delivery Mode	Maternal Age (years)	Previous Pregnancies	Infant sex
Col 1	Colostrum	1	vaginal	26	2	F
Col 2	Colostrum	2	C-section	20	0	M
TSM	Transition milk	5	vaginal	40	8	F
SM 4m	Mature milk	124	C-section	34	0	M
SM 5m	Mature milk	157	vaginal	40	0	F
SM 5m	Mature milk	164	C-section	38	0	F
SM 6m	Mature milk	202	vaginal	33	1	F
SM 9m	Mature milk	265	vaginal	32	1	M
SM 11m	Mature milk	312	C-section	37	1	M

## Sheet: Suppl. Table 8
Suppl. Table 8:	List of primers used in stem-loop RT q-PCR and q-PCR assays
Transcript	Primer
5’ tDR-G	SLO 5’-GTCTCCTCTGGTGCAGGGTCCGAGGTATTCGCACCAGAGGAGACCGCGAGA-3’ Forward 5’-GGCGGAGCATTGGTGGTTCAGTGGTAGAAT-3’
5’ tDR-E	SLO 5’-GTCTCCTCTGGTGCAGGGTCCGAGGTATTCGCACCAGAGGAGACCGTGCCG-3’ Forward 5’-GGCGGTCCCTGGTGGTCTAGTGGTTAGGATT-3’
5’ tDR-V	SLO 5’-GTCTCCTCTGGTGCAGGGTCCGAGGTATTCGCACCAGAGGAGACGGCGAA-3’ Forward 5’-GGGTTTCCGTAGTGTAGTGGTTATCACG-3’
5’ tDR-K	SLO 5’-GTCTCCTCTGGTGCAGGGTCCGAGGTATTCGCACCAGAGGAGACCGTCTCA-3’ Forward 5’-GGCGGGCCCGGCTAGCTCAGTCGGTAGAGCA-3’
5’ yDR-4	SLO 5’-GTCTCCTCTGGTGCAGGGTCCGAGGTATTCGCACCAGAGGAGACAGTTCTG-3’ Forward 5’-GGCTGGTCCGATGGTAGTGGG-3’
3’ rDR-5.8S	SLO 5’-GTCTCCTCTGGTGCAGGGTCCGAGGTATTCGCACCAGAGGAGACCAGCGA-3’ Forward 5’-CCGGGGCTACGCCTGTCTGAG-3’
5’ rDR-28S	SLO 5’-GTCTCCTCTGGTGCAGGGTCCGAGGTATTCGCACCAGAGGAGACCAGCGG-3’ Forward 5’-CGCGACCTCAGATCAGACG-3’
miR39	SLO 5’-GTCTCCTCTGGTGCAGGGTCCGAGGTATTCGCACCAGAGGAGACCAAGCT-3’ Forward 5’-GGCGGTCACCGGGTGTAAATC-3’
Universal	Reverse 5’-TGGTGCAGGGTCCGAGGTATT-3’

## Sheet: Suppl. Table 9
Suppl. Table 9:	List of synthetic sRNA employed in in vitro assays
sRNA name	Reference sequence region	Sequence
5’ tDR-G	1-30 nt	rGrCrA rUrUrG rGrUrG rGrUrU rCrArG rUrGrG rUrArG rArArU rUrCrU rCrGrC
5’ tDR-E	1-31 nt	rUrCrC rCrUrG rGrUrG rGrUrC rUrArG rUrGrG rUrUrA rGrGrA rUrUrC rGrGrC rG
5’ tDR-V	1-33 nt	rGrUrU rUrCrC rGrUrA rGrUrG rUrArG rUrGrG rUrUrA rUrCrA rCrGrU rUrCrG rCrCrU
5’ tDR-K	1-32 nt	rGrCrC rCrGrG rCrUrA rGrCrU rCrArG rUrCrG rGrUrA rGrArG rCrArU rGrGrG rArC
5’ yDR-4	1-32 nt	rGrGrC rUrGrG rUrCrC rGrArU rGrGrU rArGrU rGrGrG rUrUrA rUrCrA rGrArA rCrU
5’ rDR-28S	1-32 nt	rCrGrC rGrArC rCrUrC rArGrA rUrCrA rGrArC rGrUrG rGrCrG rArCrC rCrGrC rUrG
